# Supplementary material for: The NLRP3 Inflammasome Is Dispensable in Methicillin-Resistant Staphylococcus aureus Urinary Tract Infection
Source: Pathogens. 2024 Jan 25;13(2):106. doi: 10.3390/pathogens13020106 (PMC10893321; doi:10.3390/pathogens13020106)
Supplement: Supplementary file 1 [file pathogens-13-00106-s001.zip]

Archive with 1 entries (1 files):
- pathogens-2750825-supplementary.pdf
